# Supplementary material for: Identification of EMS-induced sesame (Sesamum indicum L.) mutants with improved low-temperature tolerance during germination and early seedling growth
Source: Front Plant Sci. 2026 Jun 17;17:1849760. doi: 10.3389/fpls.2026.1849760 (PMC13318933; doi:10.3389/fpls.2026.1849760)
Supplement: Supplementary file 1 [file DataSheet1.xlsx]

## Sheet: 24°C-12°C
Date	Répétition	Génotype	Température	RL_Rep1	RL_Rep2	RL_Rep3	RL_Rep4	RL_Rep5	RL_Rep6	SL_Rep1	SL_Rep2	SL_Rep3	SL_Rep4	SL_Rep5	SL_Rep6	RSR_Rep1	RSR_Rep2	RSR_Rep3	RSR_Rep4	RSR_Rep5	RSR_Rep6	LP_Rep1	LP_Rep2	LP_Rep3	LP_Rep4	LP_Rep5	LP_Rep6	GG_Rep1	GG_Rep2	GG_Rep2
Day 2	1	ML13	24°C/12°C	0	0	0	0	0	0	0	0	0	0	0	0	0	0	0	0	0	0	0	0	0	0	0	0	6	6	6
Day 2	2	ML13	24°C/12°C	0	0	0	0	0	0	0	0	0	0	0	0	0	0	0	0	0	0	0	0	0	0	0	0	7	7	7
Day 2	3	ML13	24°C/12°C	0	0	0	0	0	0	0	0	0	0	0	0	0	0	0	0	0	0	0	0	0	0	0	0	4	4	4
Day 4	1	ML13	24°C/12°C	0.2	0.2	0.2	0.2	0.2	0.2	0	0	0	0	0	0	0	0	0	0	0	0	0	0	0	0	0	0	5	5	5
Day 4	2	ML13	24°C/12°C	0.2	0.2	0.2	0.2	0.2	0.2	0	0	0	0	0	0	0	0	0	0	0	0	0	0	0	0	0	0	6	6	6
Day 4	3	ML13	24°C/12°C	0.2	0.2	0.2	0.2	0.2	0.2	0	0	0	0	0	0	0	0	0	0	0	0	0	0	0	0	0	0	9	9	9
Day 6	1	ML13	24°C/12°C	1	0.7	0.6	1	0.4	0.3	0	0	0	0	0	0	0	0	0	0	0	0	0	0	0	0	0	0	11	11	11
Day 6	2	ML13	24°C/12°C	1.5	1	1.2	1	1	1	0	0	0	0	0	0	0	0	0	0	0	0	0	0	0	0	0	0	11	11	11
Day 6	3	ML13	24°C/12°C	1	1.4	0.8	0.9	0.9	0.6	0	0	0	0	0	0	0	0	0	0	0	0	0	0	0	0	0	0	13	13	13
Day 8	1	ML13	24°C/12°C	2	2.5	2.4	1.5	2.3	1.5	1.4	1.8	2.3	0.4	2	2	0	0	0	0	0	0	0	0	0	0	0	0	11	11	11
Day 8	2	ML13	24°C/12°C	7	4	2	3	1.5	5	4	2	1.4	3.8	1.9	2	0	0	0	0	0	0	0	0	0	0	0	0	14	14	14
Day 8	3	ML13	24°C/12°C	2.5	2.4	3	1.5	1.5	5	2	1.8	2.3	3.8	1.9	2	0	0	0	0	0	0	0	0	0	0	0	0	17	17	17
Day 10	1	ML13	24°C/12°C	4.2	2.5	2.7	4	5	3.2	2.6	3.7	3	2.5	2	2.8	0	0	0	0	0	0	0	0	0	0	0	0	20	20	20
Day 10	2	ML13	24°C/12°C	4.5	6.5	1.4	3	1	1.7	3	2.5	2.3	3.6	2.7	3	0	0	0	0	0	0	0	0	0	0	0	0	20	20	20
Day 10	3	ML13	24°C/12°C	1.3	2	2	1.4	2.7	3	3.4	2.1	2	2.2	3.4	2.3	0	0	0	0	0	0	0	0	0	0	0	0	20	20	20
Day 2	1	ML2-5	24°C/12°C	0	0	0	0	0	0	0	0	0	0	0	0	0	0	0	0	0	0	0	0	0	0	0	0	4	4	4
Day 2	2	ML2-5	24°C/12°C	0	0	0	0	0	0	0	0	0	0	0	0	0	0	0	0	0	0	0	0	0	0	0	0	3	3	3
Day 2	3	ML2-5	24°C/12°C	0	0	0	0	0	0	0	0	0	0	0	0	0	0	0	0	0	0	0	0	0	0	0	0	5	5	5
Day 4	1	ML2-5	24°C/12°C	1	1	1	1	1	1	0	0	0	0	0	0	0	0	0	0	0	0	0	0	0	0	0	0	8	8	8
Day 4	2	ML2-5	24°C/12°C	1	1	1	1	1	1	0	0	0	0	0	0	0	0	0	0	0	0	0	0	0	0	0	0	3	3	3
Day 4	3	ML2-5	24°C/12°C	1	1	1	1	1	1	0	0	0	0	0	0	0	0	0	0	0	0	0	0	0	0	0	0	5	5	5
Day 6	1	ML2-5	24°C/12°C	1.5	1.7	1	0.6	1.6	0.8	0	0	0	0	0	0	0	0	0	0	0	0	0	0	0	0	0	0	13	13	13
Day 6	2	ML2-5	24°C/12°C	1	0.9	0.5	1.9	0.7	0.2	1	1.5	0.5	1	2	0	0	0	0	0	0	0	0	0	0	0	0	0	15	15	15
Day 6	3	ML2-5	24°C/12°C	1	0.3	1.9	1	1.5	0.6	0.3	0.5	2	2	2	1.5	0	0	0	0	0	0	0	0	0	0	0	0	14	14	14
Day 8	1	ML2-5	24°C/12°C	0.9	2	0.8	1.6	4	2	2.3	2.4	1.4	2	2.5	2.3	0	0	0	0	0	0	0	0	0	0	0	0	15	15	15
Day 8	2	ML2-5	24°C/12°C	3.5	3	2.5	2	2	1.5	2.5	2.7	2.3	2.5	2.4	3	0	0	0	0	0	0	0	0	0	0	0	0	16	16	16
Day 8	3	ML2-5	24°C/12°C	2.5	1.5	3	3	2.3	3	3	4	2.5	2.3	2.3	1.8	0	0	0	0	0	0	0	0	0	0	0	0	16	16	16
Day 10	1	ML2-5	24°C/12°C	1.3	0.7	0.4	0.6	1	0.3	3.5	2.5	2.5	2.4	2.3	2	0	0	0	0	0	0	0	0	0	0	0	0	20	20	20
Day 10	2	ML2-5	24°C/12°C	1.2	0.3					3.2	1.5					0	0	0	0	0	0	0	0	0	0	0	0	20	20	20
Day 10	3	ML2-5	24°C/12°C													0	0	0	0	0	0	0	0	0	0	0	0	20	20	20
Day 2	1	US1-2	24°C/12°C	0	0	0	0	0	0	0	0	0	0	0	0	0	0	0	0	0	0	0	0	0	0	0	0	0	0	0
Day 2	2	US1-2	24°C/12°C	0	0	0	0	0	0	0	0	0	0	0	0	0	0	0	0	0	0	0	0	0	0	0	0	0	0	0
Day 2	3	US1-2	24°C/12°C	0	0	0	0	0	0	0	0	0	0	0	0	0	0	0	0	0	0	0	0	0	0	0	0	0	0	0
Day 4	1	US1-2	24°C/12°C	0	0	0	0	0	0	0	0	0	0	0	0	0	0	0	0	0	0	0	0	0	0	0	0	1	1	1
Day 4	2	US1-2	24°C/12°C	0	0	0	0	0	0	0	0	0	0	0	0	0	0	0	0	0	0	0	0	0	0	0	0	0	0	0
Day 4	3	US1-2	24°C/12°C	0	0	0	0	0	0	0	0	0	0	0	0	0	0	0	0	0	0	0	0	0	0	0	0	0	0	0
Day 6	1	US1-2	24°C/12°C	0.2	0.2	0.2	0.2	0.2	0.2	0	0	0	0	0	0	0	0	0	0	0	0	0	0	0	0	0	0	5	5	5
Day 6	2	US1-2	24°C/12°C	0.2	0.2	0.2	0.2	0.2	0.2	0	0	0	0	0	0	0	0	0	0	0	0	0	0	0	0	0	0	4	4	4
Day 6	3	US1-2	24°C/12°C	0.2	0.2	0.2	0.2	0.2	0.2	0	0	0	0	0	0	0	0	0	0	0	0	0	0	0	0	0	0	7	7	7
Day 8	1	US1-2	24°C/12°C	3.5	3	2.5	2.5	2	1.5	3.5	2.5	2.5	3	4	2	1	1.2	1	0.833333	0.5	0.75	7	5.5	5	5.5	6	3.5	12	12	12
Day 8	2	US1-2	24°C/12°C	2	3	1.8	2	3	2.2	2.1	2	2.7	3	2	2	0.952381	1.5	0.666667	0.666667	1.5	1.1	4.1	5	4.5	5	5	4.2	11	11	11
Day 8	3	US1-2	24°C/12°C	3.5	2.4	2	2.3	4	2.5	5	2.6	3.6	2.3	2.8	2	0.7	0.923077	0.555556	1	1.42857	1.25	8.5	5	5.6	4.6	6.8	4.5	14	14	14
Day 10	1	US1-2	24°C/12°C	2.6	3.5	3	1.9	3	4.7	2.5	2.7	2.7	3.4	3.5	4.1	1.04	1.2963	1.11111	0.558824	0.857143	1.14634	5.1	6.2	5.7	5.3	6.5	8.8	20	20	20
Day 10	2	US1-2	24°C/12°C	2.6	3.5	3	3	1.7	4	3	3.6	3.9	3	2.8	4	0.866667	0.972222	0.769231	1	0.607143	1	5.6	7.1	6.9	6	4.5	8	20	20	20
Day 10	3	US1-2	24°C/12°C	3	3.2	3	2.7	2.9	3	4	4.1	3.7	2	2.1	2.2	0.75	0.780488	0.810811	1.35	1.38095	1.36364	7	7.3	6.7	4.7	5	5.2	20	20	20
Day 2	1	ML2-10	24°C/12°C	0	0	0	0	0	0	0	0	0	0	0	0	0	0	0	0	0	0	0	0	0	0	0	0	8	8	8
Day 2	2	ML2-10	24°C/12°C	0	0	0	0	0	0	0	0	0	0	0	0	0	0	0	0	0	0	0	0	0	0	0	0	5	5	5
Day 2	3	ML2-10	24°C/12°C	0	0	0	0	0	0	0	0	0	0	0	0	0	0	0	0	0	0	0	0	0	0	0	0	4	4	4
Day 4	1	ML2-10	24°C/12°C	0.2	0.2	0.2	0.2	0.2	0.2	0	0	0	0	0	0	0	0	0	0	0	0	0	0	0	0	0	0	11	11	11
Day 4	2	ML2-10	24°C/12°C	0.2	0.2	0.2	0.2	0.2	0.2	0	0	0	0	0	0	0	0	0	0	0	0	0	0	0	0	0	0	11	11	11
Day 4	3	ML2-10	24°C/12°C	0.2	0.2	0.2	0.2	0.2	0.2	0	0	0	0	0	0	0	0	0	0	0	0	0	0	0	0	0	0	12	12	12
Day 6	1	ML2-10	24°C/12°C	1.2	1	1	1	1.2	1.3	1	1.3	0.6	1	0.9	0.9	1.2	0.769231	1.66667	1	1.33333	1.44444	2.2	2.3	1.6	2	2.1	2.2	13	13	13
Day 6	2	ML2-10	24°C/12°C	1.5	1	1	0.3	1	1	0.2	2.2	2	2	2	2	7.5	0.454545	0.5	0.15	0.5	0.5	1.7	3.2	3	2.3	3	3	16	16	16
Day 6	3	ML2-10	24°C/12°C	0.3	1	1	1	2	2.1	2.5	2	2.2	1	0.5	2	0.12	0.5	0.454545	1	4	1.05	2.8	3	3.2	2	2.5	4.1	13	13	13
Day 8	1	ML2-10	24°C/12°C	1.8	3	4	4.3	2.5	2	2.7	2.5	4	2	2	2.5	0.666667	1.2	1	2.15	1.25	0.8	4.5	5.5	8	6.3	4.5	4.5	20	20	20
Day 8	2	ML2-10	24°C/12°C	2	1.8	4.3	2	2.3	2.2	2	2.5	2.2	2	2	3	1	0.72	1.95455	1	1.15	0.733333	4	4.3	6.5	4	4.3	5.2	17	17	17
Day 8	3	ML2-10	24°C/12°C	2	2.3	4	2.1	4.1	3	2	2.1	2.2	2.7	3	2.2	1	1.09524	1.81818	0.777778	1.36667	1.36364	4	4.4	6.2	4.8	7.1	5.2	18	18	18
Day 10	1	ML2-10	24°C/12°C	2	1.5	1.5	1.5	0.2	1.5	2	2.5	2	1	2	2.5	1	0.6	0.75	1.5	0.1	0.6	4	4	3.5	2.5	2.2	4	20	20	20
Day 10	2	ML2-10	24°C/12°C	1.2	1.5	1	2	2	1	2	3.5	2	2	2	3	0.6	0.428571	0.5	1	1	0.333333	3.2	5	3	4	4	4	19	19	19
Day 10	3	ML2-10	24°C/12°C	2	2	1	1.6	2	1.9	2.9	3	3.7	3.6	3	2.5	0.689655	0.666667	0.27027	0.444444	0.666667	0.76	4.9	5	4.7	5.2	5	4.4	19	19	19
Day 2	1	ML2-37	24°C/12°C	0.2	0.2	0.2	0.2	0.2	0.2	0	0	0	0	0	0	0	0	0	0	0	0	0	0	0	0	0	0	15	15	15
Day 2	2	ML2-37	24°C/12°C	0.2	0.2	0.2	0.2	0.2	0.2	0	0	0	0	0	0	0	0	0	0	0	0	0	0	0	0	0	0	12	12	12
Day 2	3	ML2-37	24°C/12°C	0.2	0.2	0.2	0.2	0.2	0.2	0	0	0	0	0	0	0	0	0	0	0	0	0	0	0	0	0	0	16	16	16
Day 4	1	ML2-37	24°C/12°C	1.5	2	2	1.7	1.5	1	0	0	0	0	0	0	0	0	0	0	0	0	0	0	0	0	0	0	18	18	18
Day 4	2	ML2-37	24°C/12°C	2	2.1	1.9	1.5	1.6	2	0	0	0	0	0	0	0	0	0	0	0	0	0	0	0	0	0	0	15	15	15
Day 4	3	ML2-37	24°C/12°C	1	1.4	2	2	2	1.5	0	0	0	0	0	0	0	0	0	0	0	0	0	0	0	0	0	0	19	19	19
Day 6	1	ML2-37	24°C/12°C	1.5	2	1.5	2.3	1.5	1	2	1.5	3	2	1	2.4	0.75	1.33333	0.5	1.15	1.5	0.416667	3.5	3.5	4.5	4.3	2.5	3.4	15	15	15
Day 6	2	ML2-37	24°C/12°C	1	1.5	2.5	2.5	1.9	2	2.5	2.3	1.3	1.8	2.3	0.8	0.4	0.652174	1.92308	1.38889	0.826087	2.5	3.5	3.8	3.8	4.3	4.2	2.8	18	18	18
Day 6	3	ML2-37	24°C/12°C	1.2	1.5	1	1.4	1.3	1.5	2.2	2	1.5	1	2	1.5	0.545455	0.75	0.666667	1.4	0.65	1	3.4	3.5	2.5	2.4	3.3	3	15	15	15
Day 8	1	ML2-37	24°C/12°C	2	3	2.5	4.5	2.5	3.5	2	4.5	3	3	2	3	1	0.666667	0.833333	1.5	1.25	1.16667	4	7.5	5.5	7.5	4.5	6.5	20	20	20
Day 8	2	ML2-37	24°C/12°C	5	4.5	5	4	4	4.7	3.6	3	2.5	1	4	3.9	1.38889	1.5	2	4	1	1.20513	8.6	7.5	7.5	5	8	8.6	20	20	20
Day 8	3	ML2-37	24°C/12°C	3	3	2.5	3	3.5	4	2.7	2	2	3	3.3	2	1.11111	1.5	1.25	1	1.06061	2	5.7	5	4.5	6	6.8	6	20	20	20
Day 10	1	ML2-37	24°C/12°C	2.3	1	3.7	2.5	3.2	4.7	3.2	3.5	4	3	3	3.9	0.71875	0.285714	0.925	0.833333	1.06667	1.20513	5.5	4.5	7.7	5.5	6.2	8.6	20	20	20
Day 10	2	ML2-37	24°C/12°C	0.6	2.5	3	2	4.5	3	4	3	2	2.5	4	3.5	0.15	0.833333	1.5	0.8	1.125	0.857143	4.6	5.5	5	4.5	8.5	6.5	20	20	20
Day 10	3	ML2-37	24°C/12°C	3.5	5	4.5	2	4	3	3.6	3	3	2	2	5	0.972222	1.66667	1.5	1	2	0.6	7.1	8	7.5	4	6	8	20	20	20
Day 2	1	ML2-72	24°C/12°C	0.2	0.2	0.2	0.2	0.2	0.2	0	0	0	0	0	0	0	0	0	0	0	0	0	0	0	0	0	0	11	11	11
Day 2	2	ML2-72	24°C/12°C	0.2	0.2	0.2	0.2	0.2	0.2	0	0	0	0	0	0	0	0	0	0	0	0	0	0	0	0	0	0	14	14	14
Day 2	3	ML2-72	24°C/12°C	0.2	0.2	0.2	0.2	0.2	0.2	0	0	0	0	0	0	0	0	0	0	0	0	0	0	0	0	0	0	12	12	12
Day 4	1	ML2-72	24°C/12°C	1.5	2	2	1.4	1.7	2	0	0	0	0	0	0	0	0	0	0	0	0	0	0	0	0	0	0	15	15	15
Day 4	2	ML2-72	24°C/12°C	1.7	1.5	1.4	2	2.1	2.1	0	0	0	0	0	0	0	0	0	0	0	0	0	0	0	0	0	0	13	13	13
Day 4	3	ML2-72	24°C/12°C	1.8	1.4	1.6	2	2	1.3	0	0	0	0	0	0	0	0	0	0	0	0	0	0	0	0	0	0	14	14	14
Day 6	1	ML2-72	24°C/12°C	2	2	2	1.5	1	1	1.6	2.5	1.8	2	0.5	2	1.25	0.8	1.11111	0.75	2	0.5	3.6	4.5	3.8	3.5	1.5	3	9	9	9
Day 6	2	ML2-72	24°C/12°C	0.8	2	1	1	1	1	3	3.5	4	2.8	2	2.5	0.266667	0.571429	0.25	0.357143	0.5	0.4	3.8	5.5	5	3.8	3	3.5	15	15	15
Day 6	3	ML2-72	24°C/12°C	1	1	1.4	1	0.6	1.4	1	2.1	4	1.6	2	2.3	1	0.47619	0.35	0.625	0.3	0.608696	2	3.1	5.4	2.6	2.6	3.7	19	19	19
Day 8	1	ML2-72	24°C/12°C	3.5	2.8	2	3	2.2	1.5	2.5	3	2.3	4.2	4.5	2	1.4	0.933333	0.869565	0.714286	0.488889	0.75	6	5.8	4.3	7.2	6.7	3.5	10	10	10
Day 8	2	ML2-72	24°C/12°C	5	5.2	3.4	6	5	4	4	4	2	4	2	2.3	1.25	1.3	1.7	1.5	2.5	1.73913	9	9.2	5.4	10	7	6.3	19	19	19
Day 8	3	ML2-72	24°C/12°C	3.5	4.5	2.5	2.5	3	2.5	4	2	2.3	3	2.3	4	0.875	2.25	1.08696	0.833333	1.30435	0.625	7.5	6.5	4.8	5.5	5.3	6.5	17	17	17
Day 10	1	ML2-72	24°C/12°C	2.6	2.4	3	2	1	2	4.8	4.1	4	5	3.5	5	0.541667	0.585366	0.75	0.4	0.285714	0.4	7.4	6.5	7	7	4.5	7	20	20	20
Day 10	2	ML2-72	24°C/12°C	2.5	2.5	2	2	2	2.5	3.9	3	2	2.5	1.3	2	0.641026	0.833333	1	0.8	1.53846	1.25	6.4	5.5	4	4.5	3.3	4.5	20	20	20
Day 10	3	ML2-72	24°C/12°C	2	2	2	3	4	5	3	3	2	3	1	5	0.666667	0.666667	1	1	4	1	5	5	4	6	5	10	20	20	20

## Sheet: 26°C-14°C
Date	Répétition	Génotype	Température	RL_Rep1	RL_Rep2	RL_Rep3	RL_Rep4	RL_Rep5	RL_Rep6	SL_Rep1	SL_Rep2	SL_Rep3	SL_Rep4	SL_Rep5	SL_Rep6	RSR_Rep1	RSR_Rep2	RSR_Rep3	RSR_Rep4	RSR_Rep5	RSR_Rep6	LP_Rep1	LP_Rep2	LP_Rep3	LP_Rep4	LP_Rep5	LP_Rep6	GG_Rep1	GG_Rep2	GG_Rep3
2025-03-12	1	ML13	26°C/14°C	0.2	0.2	0.2	0.2	0.2	0.2	0	0	0	0	0	0	0	0	0	0	0	0	0	0	0	0	0	0	19	19	19
2025-03-12	2	ML13	26°C/14°C	0.2	0.2	0.2	0.2	0.2	0.2	0	0	0	0	0	0	0	0	0	0	0	0	0	0	0	0	0	0	18	18	18
2025-03-12	3	ML13	26°C/14°C	0.2	0.2	0.2	0.2	0.2	0.2	0	0	0	0	0	0	0	0	0	0	0	0	0	0	0	0	0	0	18	18	18
2025-03-14	1	ML13	26°C/14°C	2.5	3	3	3.5	3	2.5	2	2	1	2.1	2	1.8	1.25	1.5	3	1.66667	1.5	1.38889	4.5	5	4	5.6	5	4.3	18	18	18
2025-03-14	2	ML13	26°C/14°C	3	3.5	2.8	4	1.5	3.5	2.1	1	2	1	1.8	2	1.42857	3.5	1.4	4	0.833333	1.75	5.1	4.5	4.8	5	3.3	5.5	19	19	19
2025-03-14	3	ML13	26°C/14°C	2.5	4	2	5	2.9	3	2.2	1	1	0.6	0.7	2	1.13636	4	2	8.33333	4.14286	1.5	4.7	5	3	5.6	3.6	5	18	18	18
2025-03-16	1	ML13	26°C/14°C	3	2	3	4	3	3	2	2.1	1	2	3.5	3	1.5	0.952381	3	2	0.857143	1	5	4.1	4	6	6.5	6	20	20	20
2025-03-16	2	ML13	26°C/14°C	3	3	2.5	3.5	2	2	2	2	2.8	2.2	2	2.7	1.5	1.5	0.892857	1.59091	1	0.740741	5	5	5.3	5.7	4	4.7	20	20	20
2025-03-16	3	ML13	26°C/14°C	3	2	3	4	2	2	2	2	2.8	2	3.5	3	1.5	1	1.07143	2	0.571429	0.666667	5	4	5.8	6	5.5	5	20	20	20
2025-03-18	1	ML13	26°C/14°C	2.8	6.3	4.1	3.7	4.8	3.5	2.5	3	3.5	2.6	4	3	1.12	2.1	1.17143	1.42308	1.2	1.16667	5.3	9.3	7.6	6.3	8.8	6.5	20	20	20
2025-03-18	2	ML13	26°C/14°C	3.6	4.6	3.6	3.3	4.2	3.5	3.5	3.5	3.3	2	2	2.1	1.02857	1.31429	1.09091	1.65	2.1	1.66667	7.1	8.1	6.9	5.3	6.2	5.6	20	20	20
2025-03-18	3	ML13	26°C/14°C	3.3	4	3.2	2.5	3.8	3.5	1.8	3	3.6	3	2	2.8	1.83333	1.33333	0.888889	0.833333	1.9	1.25	5.1	7	6.8	5.5	5.8	6.3	20	20	20
2025-03-12	1	ML2-5	26°C/14°C	0.2	0.2	0.2	0.2	0.2	0.2	0	0	0	0	0	0	0	0	0	0	0	0	0	0	0	0	0	0	17	17	17
2025-03-12	2	ML2-5	26°C/14°C	0.2	0.2	0.2	0.2	0.2	0.2	0	0	0	0	0	0	0	0	0	0	0	0	0	0	0	0	0	0	17	17	17
2025-03-12	3	ML2-5	26°C/14°C	0.2	0.2	0.2	0.2	0.2	0.2	0	0	0	0	0	0	0	0	0	0	0	0	0	0	0	0	0	0	19	19	19
2025-03-14	1	ML2-5	26°C/14°C	4.5	6.5	1	1.5	2.5	1.5	2.1	2.4	2	2	2.2	1.5	2.14286	2.70833	0.5	0.75	1.13636	1	6.6	8.9	3	3.5	4.7	3	18	18	18
2025-03-14	2	ML2-5	26°C/14°C	1.5	2	1.5	3.5	1.9	2	2	2	1.9	2	2.1	2	0.75	1	0.789474	1.75	0.904762	1	3.5	4	3.4	5.5	4	4	19	19	19
2025-03-14	3	ML2-5	26°C/14°C	3	3	2.5	3.6	1.5	2.5	2.3	2	2	2	1.2	1.9	1.30435	1.5	1.25	1.8	1.25	1.31579	5.3	5	4.5	5.6	2.7	4.4	17	17	17
2025-03-16	1	ML2-5	26°C/14°C	3	3.3	4.5	2.5	4	3	2.5	2	2.5	2.6	2.7	3	1.2	1.65	1.8	0.961538	1.48148	1	5.5	5.3	7	5.1	6.7	6	17	17	17
2025-03-16	2	ML2-5	26°C/14°C	2.5	4	4.5	5	3.2	2.5	2.3	2.7	2.4	3.2	2.5	4	1.08696	1.48148	1.875	1.5625	1.28	0.625	4.8	6.7	6.9	8.2	5.7	6.5	19	19	19
2025-03-16	3	ML2-5	26°C/14°C	2	2.2	2	2	1	2.2	2.5	2.5	2.5	2.7	2.2	2	0.8	0.88	0.8	0.740741	0.454545	1.1	4.5	4.7	4.5	4.7	3.2	4.2	20	20	20
2025-03-18	1	ML2-5	26°C/14°C	3	3.6	4	3.1	2	4.8	3	3	3.5	3	2	2.8	1	1.2	1.14286	1.03333	1	1.71429	6	6.6	7.5	6.1	4	7.6	20	20	20
2025-03-18	2	ML2-5	26°C/14°C	4.3	4.5	3	3.5	4	3.1	3.2	3	3	3.6	3.8	3	1.34375	1.5	1	0.972222	1.05263	1.03333	7.5	7.5	6	7.1	7.8	6.1	20	20	20
2025-03-18	3	ML2-5	26°C/14°C	2	3.8	2.6	2.1	3.2	3.2	2.9	3.5	2.5	2.3	3	3	0.689655	1.08571	1.04	0.913043	1.06667	1.06667	4.9	7.3	5.1	4.4	6.2	6.2	20	20	20
2025-03-12	1	US1-2	26°C/14°C	0.2	0.2	0.2	0.2	0.2	0.2	0	0	0	0	0	0	0	0	0	0	0	0	0	0	0	0	0	0	10	10	10
2025-03-12	2	US1-2	26°C/14°C	0.2	0.2	0.2	0.2	0.2	0.2	0	0	0	0	0	0	0	0	0	0	0	0	0	0	0	0	0	0	10	10	10
2025-03-12	3	US1-2	26°C/14°C	0.2	0.2	0.2	0.2	0.2	0.2	0	0	0	0	0	0	0	0	0	0	0	0	0	0	0	0	0	0	12	12	12
2025-03-14	1	US1-2	26°C/14°C	2	1.6	1.5	1	1.3	1	2.2	2	2.4	2.3	2.7	2.7	0.909091	0.8	0.625	0.434783	0.481481	0.37037	4.2	3.6	3.9	3.3	4	3.7	13	13	13
2025-03-14	2	US1-2	26°C/14°C	2	2	3.5	2.5	3	2	2	2.4	2.2	2.5	2	2.6	1	0.833333	1.59091	1	1.5	0.769231	4	4.4	5.7	5	5	4.6	16	16	16
2025-03-14	3	US1-2	26°C/14°C	1	4	4	1	3	2	2.1	2	1.6	1	2	1	0.47619	2	2.5	1	1.5	2	3.1	6	5.6	2	5	3	10	10	10
2025-03-16	1	US1-2	26°C/14°C	2	1	0.7	2	1.8	1.6	4	4.2	2	4	3.3	3.9	0.5	0.238095	0.35	0.5	0.545455	0.410256	6	5.2	2.7	6	5.1	5.5	16	16	16
2025-03-16	2	US1-2	26°C/14°C	3	2.5	4.5	1.5	5	3.5	4.5	4	2	2.7	2.5	5	0.666667	0.625	2.25	0.555556	2	0.7	7.5	6.5	6.5	4.2	7.5	8.5	11	11	11
2025-03-16	3	US1-2	26°C/14°C	1	2	3	4.2	2	1.5	1.8	1	1	1.8	1	5	0.555556	2	3	2.33333	2	0.3	2.8	3	4	6	3	6.5	13	13	13
2025-03-18	1	US1-2	26°C/14°C	2.2	4.3	3.5	2	3.9	2	5	5	5.3	4	3.5	4	0.44	0.86	0.660377	0.5	1.11429	0.5	7.2	9.3	8.8	6	7.4	6	17	17	17
2025-03-18	2	US1-2	26°C/14°C	3.5	2	4.2	3.5	2	2.8	5.2	5	4.5	5	4.5	5	0.673077	0.4	0.933333	0.7	0.444444	0.56	8.7	7	8.7	8.5	6.5	7.8	17	17	17
2025-03-18	3	US1-2	26°C/14°C	1.5	1.5	2	3.5	3	4	4.3	5	4	5	3.7	5.2	0.348837	0.3	0.5	0.7	0.810811	0.769231	5.8	6.5	6	8.5	6.7	9.2	17	17	17
2025-03-12	1	ML2-10	26°C/14°C	0.2	0.2	0.2	0.2	0.2	0.2	0	0	0	0	0	0	0	0	0	0	0	0	0	0	0	0	0	0	20	20	20
2025-03-12	2	ML2-10	26°C/14°C	0.2	0.2	0.2	0.2	0.2	0.2	0	0	0	0	0	0	0	0	0	0	0	0	0	0	0	0	0	0	18	18	18
2025-03-12	3	ML2-10	26°C/14°C	0.2	0.2	0.2	0.2	0.2	0.2	0	0	0	0	0	0	0	0	0	0	0	0	0	0	0	0	0	0	19	19	19
2025-03-14	1	ML2-10	26°C/14°C	3	3	3.5	3.5	3.5	4	2	2.5	2.5	2.3	2	2.5	1.5	1.2	1.4	1.52174	1.75	1.6	5	5.5	6	5.8	5.5	6.5	20	20	20
2025-03-14	2	ML2-10	26°C/14°C	3	2.5	2.5	4	3	3.5	2.5	0.9	2.5	3.5	2.5	2.5	1.2	2.77778	1	1.14286	1.2	1.4	5.5	3.4	5	7.5	5.5	6	19	19	19
2025-03-14	3	ML2-10	26°C/14°C	4	4	2	3.5	5.5	3.5	3	3	2.3	2	2.5	2	1.33333	1.33333	0.869565	1.75	2.2	1.75	7	7	4.3	5.5	8	5.5	20	20	20
2025-03-16	1	ML2-10	26°C/14°C	2.5	3.3	2.5	2	1.2	2.5	2.3	2.8	3.5	3	2	2	1.08696	1.17857	0.714286	0.666667	0.6	1.25	4.8	6.1	6	5	3.2	4.5	20	20	20
2025-03-16	2	ML2-10	26°C/14°C	1.5	2	1.3	3	1	2.5	0.2	0.4	0.1	0.6	0.2	0.2	7.5	5	13	5	5	12.5	1.7	2.4	1.4	3.6	1.2	2.7	20	20	20
2025-03-16	3	ML2-10	26°C/14°C	3	4	4	3.3	5.5	2.5	2.1	1.8	2	2	2.5	2	1.42857	2.22222	2	1.65	2.2	1.25	5.1	5.8	6	5.3	8	4.5	20	20	20
2025-03-18	1	ML2-10	26°C/14°C	2.5	2.6	4.5	3	2.8	3.5	2.8	3	3.3	2.5	2.1	2	0.892857	0.866667	1.36364	1.2	1.33333	1.75	5.3	5.6	7.8	5.5	4.9	5.5	20	20	20
2025-03-18	2	ML2-10	26°C/14°C	3.5	2.8	3.3	2.8	2.5	3.5	2.7	2	2.7	2.8	2.5	3	1.2963	1.4	1.22222	1	1	1.16667	6.2	4.8	6	5.6	5	6.5	20	20	20
2025-03-18	3	ML2-10	26°C/14°C	3	3.5	3.2	3.2	2.9	3.5	3	2.8	2	2	2.6	2	1	1.25	1.6	1.6	1.11538	1.75	6	6.3	5.2	5.2	5.5	5.5	20	20	20
2025-03-12	1	ML2-37	26°C/14°C	0.2	0.2	0.2	0.2	0.2	0.2	0	0	0	0	0	0	0	0	0	0	0	0	0	0	0	0	0	0	18	18	18
2025-03-12	2	ML2-37	26°C/14°C	0.2	0.2	0.2	0.2	0.2	0.2	0	0	0	0	0	0	0	0	0	0	0	0	0	0	0	0	0	0	16	16	16
2025-03-12	3	ML2-37	26°C/14°C	0.2	0.2	0.2	0.2	0.2	0.2	0	0	0	0	0	0	0	0	0	0	0	0	0	0	0	0	0	0	14	14	14
2025-03-14	1	ML2-37	26°C/14°C	2	2.5	2	2.3	2.2	2	2	2.2	1.9	2	2	2.1	1	1.13636	1.05263	1.15	1.1	0.952381	4	4.7	3.9	4.3	4.2	4.1	14	14	14
2025-03-14	2	ML2-37	26°C/14°C	3	2.5	1.5	4	3	3.5	4	2	2	2.2	4	2.3	0.75	1.25	0.75	1.81818	0.75	1.52174	7	4.5	3.5	6.2	7	5.8	18	18	18
2025-03-14	3	ML2-37	26°C/14°C	3.5	2.5	2	2	2	1.5	2.6	2	1	2.4	2.2	1.9	1.34615	1.25	2	0.833333	0.909091	0.789474	6.1	4.5	3	4.4	4.2	3.4	17	17	17
2025-03-16	1	ML2-37	26°C/14°C	1.8	2	1	4	6	4	2	2	1.5	2	2	2	0.9	1	0.666667	2	3	2	3.8	4	2.5	6	8	6	18	18	18
2025-03-16	2	ML2-37	26°C/14°C	3	3	4	1.5	2.5	3	2.5	3.5	3.5	2.5	4	3	1.2	0.857143	1.14286	0.6	0.625	1	5.5	6.5	7.5	4	6.5	6	19	19	19
2025-03-16	3	ML2-37	26°C/14°C	4.3	3	3.5	3	4	3	2	3	2	3	4	3	2.15	1	1.75	1	1	1	6.3	6	5.5	6	8	6	19	19	19
2025-03-18	1	ML2-37	26°C/14°C	4	5	5.7	5.4	4.7	4.2	3.2	2.5	4.6	4	4.4	4	1.25	2	1.23913	1.35	1.06818	1.05	7.2	7.5	10.3	9.4	9.1	8.2	20	20	20
2025-03-18	2	ML2-37	26°C/14°C	4.3	4.7	4	2.5	4.5	6	3.6	3.8	3.8	3.5	4.5	3	1.19444	1.23684	1.05263	0.714286	1	2	7.9	8.5	7.8	6	9	9	20	20	20
2025-03-18	3	ML2-37	26°C/14°C	4	5.2	3.9	4.3	4.3	3.2	4	3.5	3.9	4.3	3.8	3.7	1	1.48571	1	1	1.13158	0.864865	8	8.7	7.8	8.6	8.1	6.9	20	20	20
2025-03-12	1	ML2-72	26°C/14°C	0.2	0.2	0.2	0.2	0.2	0.2	0	0	0	0	0	0	0	0	0	0	0	0	0	0	0	0	0	0	16	16	16
2025-03-12	2	ML2-72	26°C/14°C	0.2	0.2	0.2	0.2	0.2	0.2	0	0	0	0	0	0	0	0	0	0	0	0	0	0	0	0	0	0	17	17	17
2025-03-12	3	ML2-72	26°C/14°C	0.2	0.2	0.2	0.2	0.2	0.2	0	0	0	0	0	0	0	0	0	0	0	0	0	0	0	0	0	0	16	16	16
2025-03-14	1	ML2-72	26°C/14°C	1.5	2.5	3	4	2.5	1.9	2	0.8	2.1	2.6	2	2	0.75	3.125	1.42857	1.53846	1.25	0.95	3.5	3.3	5.1	6.6	4.5	3.9	18	18	18
2025-03-14	2	ML2-72	26°C/14°C	2	2.5	1.5	2.4	1.8	2.5	2.1	1	1	2.2	1.7	1.5	0.952381	2.5	1.5	1.09091	1.05882	1.66667	4.1	3.5	2.5	4.6	3.5	4	16	16	16
2025-03-14	3	ML2-72	26°C/14°C	1.5	1.4	1.6	2	2	1.3	1	0.8	0.5	0.2	0.4	0.8	1.5	1.75	3.2	10	5	1.625	2.5	2.2	2.1	2.2	2.4	2.1	18	18	18
2025-03-16	1	ML2-72	26°C/14°C	1	2.5	0.3	1.3	2.5	2	2	1	0.7	2	1	1	0.5	2.5	0.428571	0.65	2.5	2	3	3.5	1	3.3	3.5	3	18	18	18
2025-03-16	2	ML2-72	26°C/14°C	3	1.5	2	4	1.5	4.2	2	2	3.5	3	1.8	2.5	1.5	0.75	0.571429	1.33333	0.833333	1.68	5	3.5	5.5	7	3.3	6.7	18	18	18
2025-03-16	3	ML2-72	26°C/14°C	1.8	1.9	1.4	2.5	1.5	1	3	1.5	1.8	2	2	1.5	0.6	1.26667	0.777778	1.25	0.75	0.666667	4.8	3.4	3.2	4.5	3.5	2.5	19	19	19
2025-03-18	1	ML2-72	26°C/14°C	3.2	2.9	2.5	4.7	3	4.3	2.5	3.5	4	4.5	3	3.2	1.28	0.828571	0.625	1.04444	1	1.34375	5.7	6.4	6.5	9.2	6	7.5	20	20	20
2025-03-18	2	ML2-72	26°C/14°C	3	3.3	2.4	2	2	2.3	3	3.3	4	3.2	4	3.4	1	1	0.6	0.625	0.5	0.676471	6	6.6	6.4	5.2	6	5.7	20	20	20
2025-03-18	3	ML2-72	26°C/14°C	1.8	3	2.8	2	3	2.8	2.8	2.2	3	2	2.8	2	0.642857	1.36364	0.933333	1	1.07143	1.4	4.6	5.2	5.8	4	5.8	4.8	20	20	20

## Sheet: 28°C-16°C
Date	Répétition	Génotype	Température	RL_Rep1	RL_Rep2	RL_Rep3	RL_Rep4	RL_Rep5	RL_Rep6	SL_Rep1	SL_Rep2	SL_Rep3	SL_Rep4	SL_Rep5	SL_Rep6	RSR_Rep1	RSR_Rep2	RSR_Rep3	RSR_Rep4	RSR_Rep5	RSR_Rep6	LP_Rep1	LP_Rep2	LP_Rep3	LP_Rep4	LP_Rep5	LP_Rep6	GG_Rep1	GG_Rep2	GG_Rep3
2025-03-12	1	ML13	28°C/16°C	0.2	0.2	0.2	0.2	0.2	0.2	0	0	0	0	0	0	0	0	0	0	0	0	0	0	0	0	0	0	18	18	18
2025-03-12	2	ML13	28°C/16°C	0.2	0.2	0.2	0.2	0.2	0.2	0	0	0	0	0	0	0	0	0	0	0	0	0	0	0	0	0	0	18	18	18
2025-03-12	3	ML13	28°C/16°C	0.2	0.2	0.2	0.2	0.2	0.2	0	0	0	0	0	0	0	0	0	0	0	0	0	0	0	0	0	0	17	17	17
2025-03-14	1	ML13	28°C/16°C	3	4.5	4.6	3	3	3.7	2.1	2	2.1	2	2.1	2.2	1.42857	2.25	2.19048	1.5	1.42857	1.68182	5.1	6.5	6.7	5	5.1	5.9	19	19	19
2025-03-14	2	ML13	28°C/16°C	5	3.5	5	4.5	4	2.1	2	2.2	2.7	2	2	2.1	2.5	1.59091	1.85185	2.25	2	1	7	5.7	7.7	6.5	6	4.2	19	19	19
2025-03-14	3	ML13	28°C/16°C	4.7	4.5	3.1	4	4	5.1	2.3	2.1	1.8	2.1	2	2.2	2.04348	2.14286	1.72222	1.90476	2	2.31818	7	6.6	4.9	6.1	6	7.3	18	18	18
2025-03-16	1	ML13	28°C/16°C	3.5	5	1.5	4.5	3	4	3.5	4	3.2	3.5	3	2	1	1.25	0.46875	1.28571	1	2	7	9	4.7	8	6	6	20	20	20
2025-03-16	2	ML13	28°C/16°C	3	5	3	6	3	5.3	3.5	2.3	3.2	3.6	3.5	4	0.857143	2.17391	0.9375	1.66667	0.857143	1.325	6.5	7.3	6.2	9.6	6.5	9.3	19	19	19
2025-03-16	3	ML13	28°C/16°C	4	4.5	3.5	5	4	4.5	3	2.8	3.5	4	3	4	1.33333	1.60714	1	1.25	1.33333	1.125	7	7.3	7	9	7	8.5	19	19	19
2025-03-18	1	ML13	28°C/16°C	4	3.5	4.9	3	2.9	5	4.5	4.5	5.5	4	4.3	4.8	0.888889	0.777778	0.890909	0.75	0.674419	1.04167	8.5	8	10.4	7	7.2	9.8	20	20	20
2025-03-18	2	ML13	28°C/16°C	3.7	4.5	2.8	3	3.8	3.4	4.4	3	3	4.3	2.8	4.8	0.840909	1.5	0.933333	0.697674	1.35714	0.708333	8.1	7.5	5.8	7.3	6.6	8.2	20	20	20
2025-03-18	3	ML13	28°C/16°C	4	4	2.6	4.5	4.5	5	5	4.5	5	3.5	5.4	5	0.8	0.888889	0.52	1.28571	0.833333	1	9	8.5	7.6	8	9.9	10	19	19	19
2025-03-12	1	ML2-5	28°C/16°C	0.2	0.2	0.2	0.2	0.2	0.2	0	0	0	0	0	0	0	0	0	0	0	0	0	0	0	0	0	0	14	14	14
2025-03-12	2	ML2-5	28°C/16°C	0.2	0.2	0.2	0.2	0.2	0.2	0	0	0	0	0	0	0	0	0	0	0	0	0	0	0	0	0	0	16	16	16
2025-03-12	3	ML2-5	28°C/16°C	0.2	0.2	0.2	0.2	0.2	0.2	0	0	0	0	0	0	0	0	0	0	0	0	0	0	0	0	0	0	17	17	17
2025-03-14	1	ML2-5	28°C/16°C	7.5	4.5	5	7.5	4	3.5	2.9	2.1	2	2.3	2	1.8	2.58621	2.14286	2.5	3.26087	2	1.94444	10.4	6.6	7	9.8	6	5.3	17	17	17
2025-03-14	2	ML2-5	28°C/16°C	4	3.5	4.2	4	2	6	2	2	2.1	2.1	0.2	2.2	2	1.75	2	1.90476	10	2.72727	6	5.5	6.3	6.1	2.2	8.2	16	16	16
2025-03-14	3	ML2-5	28°C/16°C	2.5	4	4.1	6	4.1	4.5	2	2.1	2.1	2.3	2.1	2	1.25	1.90476	1.95238	2.6087	1.95238	2.25	4.5	6.1	6.2	8.3	6.2	6.5	16	16	16
2025-03-16	1	ML2-5	28°C/16°C	7	5	1.5	4	2	1.5	5	5	2	4	3	2.5	1.4	1	0.75	1	0.666667	0.6	12	10	3.5	8	5	4	17	17	17
2025-03-16	2	ML2-5	28°C/16°C	3.5	2	1	1.5	3	2.3	3.5	3	3	3.5	4	3.2	1	0.666667	0.333333	0.428571	0.75	0.71875	7	5	4	5	7	5.5	17	17	17
2025-03-16	3	ML2-5	28°C/16°C	5	2	3	2	3	1.5	4.5	3	4	3.5	4.2	3.5	1.11111	0.666667	0.75	0.571429	0.714286	0.428571	9.5	5	7	5.5	7.2	5	16	16	16
2025-03-18	1	ML2-5	28°C/16°C	4.1	2.5	5.5	2.1	3.7	4.6	4.5	5.3	4.8	4.5	5.2	5	0.911111	0.471698	1.14583	0.466667	0.711538	0.92	8.6	7.8	10.3	6.6	8.9	9.6	18	18	18
2025-03-18	2	ML2-5	28°C/16°C	7.5	5.5	3.5	5.6	4.5	2.5	6.2	5.3	4.6	5.5	4.9	4.8	1.20968	1.03774	0.76087	1.01818	0.918367	0.520833	13.7	10.8	8.1	11.1	9.4	7.3	18	18	18
2025-03-18	3	ML2-5	28°C/16°C	3.8	2.3	3.5	4	2.3	3.3	5.2	5.6	6	4.6	5	5.2	0.730769	0.410714	0.583333	0.869565	0.46	0.634615	9	7.9	9.5	8.6	7.3	8.5	16	16	16
2025-03-12	1	US1-2	28°C/16°C	0.2	0.2	0.2	0.2	0.2	0.2	0	0	0	0	0	0	0	0	0	0	0	0	0	0	0	0	0	0	11	11	11
2025-03-12	2	US1-2	28°C/16°C	0.2	0.2	0.2	0.2	0.2	0.2	0	0	0	0	0	0	0	0	0	0	0	0	0	0	0	0	0	0	17	17	17
2025-03-12	3	US1-2	28°C/16°C	0.2	0.2	0.2	0.2	0.2	0.2	0	0	0	0	0	0	0	0	0	0	0	0	0	0	0	0	0	0	15	15	15
2025-03-14	1	US1-2	28°C/16°C	5	2.3	3.5	5.2	3.5	2.2	2	1.1	2.1	2	2.1	1.8	2.5	2.09091	1.66667	2.6	1.66667	1.22222	7	3.4	5.6	7.2	5.6	4	11	11	11
2025-03-14	2	US1-2	28°C/16°C	3	4	4.5	4.7	1	4	2.1	2	2	2	0.1	0.2	1.42857	2	2.25	2.35	10	20	5.1	6	6.5	6.7	1.1	4.2	16	16	16
2025-03-14	3	US1-2	28°C/16°C	4.2	4.5	4	5	5	3.5	2.1	0.3	2	2.1	2	1.8	2	15	2	2.38095	2.5	1.94444	6.3	4.8	6	7.1	7	5.3	17	17	17
2025-03-16	1	US1-2	28°C/16°C	3	2.5	2.5	2.5	3	3	2.7	2	3	2	4	2.7	1.11111	1.25	0.833333	1.25	0.75	1.11111	5.7	4.5	5.5	4.5	7	5.7	17	17	17
2025-03-16	2	US1-2	28°C/16°C	1.5	2.5	2	1.9	2.5	1.5	2	3	3	2	5.5	3	0.75	0.833333	0.666667	0.95	0.454545	0.5	3.5	5.5	5	3.9	8	4.5	17	17	17
2025-03-16	3	US1-2	28°C/16°C	3	6	2.5	2	2.5	5.5	3.5	4	4.5	5.3	4.2	4	0.857143	1.5	0.555556	0.377358	0.595238	1.375	6.5	10	7	7.3	6.7	9.5	11	11	11
2025-03-18	1	US1-2	28°C/16°C	4.1	2.8	2.5	2.5	4	5	5.5	5.1	4.7	5.3	4.5	4.6	0.745455	0.54902	0.531915	0.471698	0.888889	1.08696	9.6	7.9	7.2	7.8	8.5	9.6	17	17	17
2025-03-18	2	US1-2	28°C/16°C	3.3	3	2.3	2.4	3.2	2.3	5	4.5	4.1	4	4.4	3.5	0.66	0.666667	0.560976	0.6	0.727273	0.657143	8.3	7.5	6.4	6.4	7.6	5.8	17	17	17
2025-03-18	3	US1-2	28°C/16°C	2.7	2.5	2.6	2.1	3	3.5	4.5	4.9	3.5	4.4	4.4	4	0.6	0.510204	0.742857	0.477273	0.681818	0.875	7.2	7.4	6.1	6.5	7.4	7.5	11	11	11
2025-03-12	1	ML2-10	28°C/16°C	0.2	0.2	0.2	0.2	0.2	0.2	0	0	0	0	0	0	0	0	0	0	0	0	0	0	0	0	0	0	17	17	17
2025-03-12	2	ML2-10	28°C/16°C	0.2	0.2	0.2	0.2	0.2	0.2	0	0	0	0	0	0	0	0	0	0	0	0	0	0	0	0	0	0	18	18	18
2025-03-12	3	ML2-10	28°C/16°C	0.2	0.2	0.2	0.2	0.2	0.2	0	0	0	0	0	0	0	0	0	0	0	0	0	0	0	0	0	0	19	19	19
2025-03-14	1	ML2-10	28°C/16°C	4	3	4	4.1	5	4.8	2.5	2.3	2.5	2.6	2.2	2.2	1.6	1.30435	1.6	1.57692	2.27273	2.18182	6.5	5.3	6.5	6.7	7.2	7	20	20	20
2025-03-14	2	ML2-10	28°C/16°C	5	5.1	3.5	5.1	6	2.3	2.2	2.1	2	2	2	2	2.27273	2.42857	1.75	2.55	3	1.15	7.2	7.2	5.5	7.1	8	4.3	20	20	20
2025-03-14	3	ML2-10	28°C/16°C	7.5	4	5	6	2	5	2.1	2	2	2.3	2	2.1	3.57143	2	2.5	2.6087	1	2.38095	9.6	6	7	8.3	4	7.1	20	20	20
2025-03-16	1	ML2-10	28°C/16°C	4.2	4.5	3.2	2.9	3.2	3.1	4.7	4.6	4.6	3.4	2.7	3.4	0.893617	0.978261	0.695652	0.852941	1.18519	0.911765	8.9	9.1	7.8	6.3	5.9	6.5	20	20	20
2025-03-16	2	ML2-10	28°C/16°C	4.3	3.1	3.5	3.6	4.1	3.1	4.1	3.5	3.6	4.1	4.6	3.5	1.04878	0.885714	0.972222	0.878049	0.891304	0.885714	8.4	6.6	7.1	7.7	8.7	6.6	20	20	20
2025-03-16	3	ML2-10	28°C/16°C	3.3	3.2	4.1	3	3.6	3.4	3.5	3.5	3.4	4.2	3.2	3.4	0.942857	0.914286	1.20588	0.714286	1.125	1	6.8	6.7	7.5	7.2	6.8	6.8	20	20	20
2025-03-18	1	ML2-10	28°C/16°C	5	5	5.5	5.5	6.8	4.2	5	5	5	4.5	5.3	4.6	1	1	1.1	1.22222	1.28302	0.913043	10	10	10.5	10	12.1	8.8	20	20	20
2025-03-18	2	ML2-10	28°C/16°C	6	5.3	6.8	4.5	4	6.4	5.3	5	4.8	4.5	4.6	4.9	1.13208	1.06	1.41667	1	0.869565	1.30612	11.3	10.3	11.6	9	8.6	11.3	20	20	20
2025-03-18	3	ML2-10	28°C/16°C	4.9	6.3	7	6	2.5	7.5	4	5	5	5	4.3	5.8	1.225	1.26	1.4	1.2	0.581395	1.2931	8.9	11.3	12	11	6.8	13.3	20	20	20
2025-03-12	1	ML2-37	28°C/16°C	0.2	0.2	0.2	0.2	0.2	0.2	0	0	0	0	0	0	0	0	0	0	0	0	0	0	0	0	0	0	16	16	16
2025-03-12	2	ML2-37	28°C/16°C	0.2	0.2	0.2	0.2	0.2	0.2	0	0	0	0	0	0	0	0	0	0	0	0	0	0	0	0	0	0	18	18	18
2025-03-12	3	ML2-37	28°C/16°C	0.2	0.2	0.2	0.2	0.2	0.2	0	0	0	0	0	0	0	0	0	0	0	0	0	0	0	0	0	0	17	17	17
2025-03-14	1	ML2-37	28°C/16°C	4.5	4	3	0.2	0.3	4	2	2	1	2.1	2.2	1	2.25	2	3	0.0952381	0.136364	4	6.5	6	4	2.3	2.5	5	18	18	18
2025-03-14	2	ML2-37	28°C/16°C	4.8	4.5	5.2	5.3	8.3	6	2.4	2.1	2.2	2.2	2.1	2.2	2	2.14286	2.36364	2.40909	3.95238	2.72727	7.2	6.6	7.4	7.5	10.4	8.2	18	18	18
2025-03-14	3	ML2-37	28°C/16°C	5.4	3.5	5	3.5	5	3	2	2	2.1	2	2	1.6	2.7	1.75	2.38095	1.75	2.5	1.875	7.4	5.5	7.1	5.5	7	4.6	17	17	17
2025-03-16	1	ML2-37	28°C/16°C	2	3	3	2.7	1	3.3	2.5	3.5	3.5	4	2.3	3	0.8	0.857143	0.857143	0.675	0.434783	1.1	4.5	6.5	6.5	6.7	3.3	6.3	18	18	18
2025-03-16	2	ML2-37	28°C/16°C	5	3	5	5	5	4.5	3.5	2.5	3.5	3	3.5	3.2	1.42857	1.2	1.42857	1.66667	1.42857	1.40625	8.5	5.5	8.5	8	8.5	7.7	19	19	19
2025-03-16	3	ML2-37	28°C/16°C	3	3	1.5	3.5	4	2.5	3	3	3	3.3	2	3.5	1	1	0.5	1.06061	2	0.714286	6	6	4.5	6.8	6	6	18	18	18
2025-03-18	1	ML2-37	28°C/16°C	4.5	5.6	2.5	2	2.3	3	4.3	4.5	3	3.8	4	5	1.04651	1.24444	0.833333	0.526316	0.575	0.6	8.8	10.1	5.5	5.8	6.3	8	19	19	19
2025-03-18	2	ML2-37	28°C/16°C	2.5	5	5	2.8	4.8	2.3	3.4	3.4	3.5	3.7	3.2	3.5	0.735294	1.47059	1.42857	0.756757	1.5	0.657143	5.9	8.4	8.5	6.5	8	5.8	18	18	18
2025-03-18	3	ML2-37	28°C/16°C	2.3	3	2.8	2.6	2	2	4.3	4	4.7	4.5	4.3	4	0.534884	0.75	0.595745	0.577778	0.465116	0.5	6.6	7	7.5	7.1	6.3	6	18	18	18
2025-03-12	1	ML2-72	28°C/16°C	0.2	0.2	0.2	0.2	0.2	0.2	0	0	0	0	0	0	0	0	0	0	0	0	0	0	0	0	0	0	15	15	15
2025-03-12	2	ML2-72	28°C/16°C	0.2	0.2	0.2	0.2	0.2	0.2	0	0	0	0	0	0	0	0	0	0	0	0	0	0	0	0	0	0	18	18	18
2025-03-12	3	ML2-72	28°C/16°C	0.2	0.2	0.2	0.2	0.2	0.2	0	0	0	0	0	0	0	0	0	0	0	0	0	0	0	0	0	0	17	17	17
2025-03-14	1	ML2-72	28°C/16°C	3	4	2	3.8	5	3	2	2	0.5	1.8	2	1.7	1.5	2	4	2.11111	2.5	1.76471	5	6	2.5	5.6	7	4.7	19	19	19
2025-03-14	2	ML2-72	28°C/16°C	5.8	3	7	4.5	5	3.5	2	2.5	2.6	2.3	2.1	2.1	2.9	1.2	2.69231	1.95652	2.38095	1.66667	7.8	5.5	9.6	6.8	7.1	5.6	16	16	16
2025-03-14	3	ML2-72	28°C/16°C	6	2.2	3	5	5.2	2	2.1	2	2	2.2	2	0.3	2.85714	1.1	1.5	2.27273	2.6	6.66667	8.1	4.2	5	7.2	7.2	2.3	18	18	18
2025-03-16	1	ML2-72	28°C/16°C	2.5	2.4	2.1	2.2	2.5	2.4	3	2.2	2.3	2.1	2.7	2.6	0.833333	1.09091	0.913043	1.04762	0.925926	0.923077	5.5	4.6	4.4	4.3	5.2	5	19	19	19
2025-03-16	2	ML2-72	28°C/16°C	2.5	3.1	2.2	2.7	2.2	3.2	2.2	3.2	2.3	3	2.3	3.1	1.13636	0.96875	0.956522	0.9	0.956522	1.03226	4.7	6.3	4.5	5.7	4.5	6.3	18	18	18
2025-03-16	3	ML2-72	28°C/16°C	4	2	3.1	3.3	3.1	3.2	4.1	2.6	3.2	3.1	3.2	3.3	0.97561	0.769231	0.96875	1.06452	0.96875	0.969697	8.1	4.6	6.3	6.4	6.3	6.5	17	17	17
2025-03-18	1	ML2-72	28°C/16°C	3.9	2.6	3.5	3.5	2.2	3.2	4	4	4	2	4	4	0.975	0.65	0.875	1.75	0.55	0.8	7.9	6.6	7.5	5.5	6.2	7.2	19	19	19
2025-03-18	2	ML2-72	28°C/16°C	5.3	3	3.5	3	6	2.7	3.9	4.3	4	4	4.5	4.2	1.35897	0.697674	0.875	0.75	1.33333	0.642857	9.2	7.3	7.5	7	10.5	6.9	18	18	18
2025-03-18	3	ML2-72	28°C/16°C	4.5	2	2.5	3.1	5.5	2	4	3	4.3	3.4	3.3	4	1.125	0.666667	0.581395	0.911765	1.66667	0.5	8.5	5	6.8	6.5	8.8	6	17	17	17

## Sheet: 30°C-18°C
Date	Répétition	Génotype	Température	RL_Rep1	RL_Rep2	RL_Rep3	RL_Rep4	RL_Rep5	RL_Rep6	SL_Rep1	SL_Rep2	SL_Rep3	SL_Rep4	SL_Rep5	SL_Rep6	RSR_Rep1	RSR_Rep2	RSR_Rep3	RSR_Rep4	RSR_Rep5	RSR_Rep6	LP_Rep1	LP_Rep2	LP_Rep3	LP_Rep4	LP_Rep5	LP_Rep6	GG_Rep1	GG_Rep2	GG_Rep3
2025-02-26	1	ML13	30°C/18°C	1.3	1	1.3	1.5	0.8	1.2	0	0	0	0	0	0	0	0	0	0	0	0	0	0	0	0	0	0	18	18	18
2025-02-26	2	ML13	30°C/18°C	2.3	2.5	1.6	1.6	2	2	0	0	0	0	0	0	0	0	0	0	0	0	0	0	0	0	0	0	18	18	18
2025-02-26	3	ML13	30°C/18°C	1.9	2.3	1.4	1.5	1.6	2	0	0	0	0	0	0	0	0	0	0	0	0	0	0	0	0	0	0	19	19	19
2025-03-01	1	ML13	30°C/18°C	4	1.5	4	3.5	3	2.5	2.1	1.8	2.3	1.6	1	1.8	1.90476	0.833333	1.73913	2.1875	3	1.38889	6.1	3.3	6.3	5.1	4	4.3	19	19	19
2025-03-01	2	ML13	30°C/18°C	2.7	3.5	5	2	4.5	1.4	2	2.1	2.3	2	2.3	1.9	1.35	1.66667	2.17391	1	1.95652	0.736842	4.7	5.6	7.3	4	6.8	3.3	19	19	19
2025-03-01	3	ML13	30°C/18°C	4	6	4.5	4.5	3	4	1.3	1.5	2	2	2.1	2	3.07692	4	2.25	2.25	1.42857	2	5.3	7.5	6.5	6.5	5.1	6	20	20	20
2025-03-03	1	ML13	30°C/18°C	5	9	7	8	9.5	4	4	3.5	5	2.5	3.5	2	1.25	2.57143	1.4	3.2	2.71429	2	9	12.5	12	10.5	13	6	20	20	20
2025-03-03	2	ML13	30°C/18°C	5.5	4	6	5	4.3	5.5	4	4.5	4	3.5	4	5	1.375	0.888889	1.5	1.42857	1.075	1.1	9.5	8.5	10	8.5	8.3	10.5	20	20	20
2025-03-03	3	ML13	30°C/18°C	5.5	6	3.5	7	7.5	3	1.5	3.2	2.1	1.8	2.1	1.7	3.66667	1.875	1.66667	3.88889	3.57143	1.76471	7	9.2	5.6	8.8	9.6	4.7	20	20	20
2025-02-26	1	ML2-5	30°C/18°C	1	1	1.5	1	1	1.9	0	0	0	0	0	0	0	0	0	0	0	0	0	0	0	0	0	0	18	18	18
2025-02-26	2	ML2-5	30°C/18°C	3	2	2	1	2.5	1.5	0	0	0	0	0	0	0	0	0	0	0	0	0	0	0	0	0	0	15	15	15
2025-02-26	3	ML2-5	30°C/18°C	1.9	2.3	1.4	1.1	0.9	1.2	0	0	0	0	0	0	0	0	0	0	0	0	0	0	0	0	0	0	17	17	17
2025-03-01	1	ML2-5	30°C/18°C	3	3.8	3	1.5	4	3	4	3	4	2	3.5	1.9	0.75	1.26667	0.75	0.75	1.14286	1.57895	7	6.8	7	3.5	7.5	4.9	20	20	20
2025-03-01	2	ML2-5	30°C/18°C	3	4	3.5	3.2	2.5	3	2.2	2	2	1.9	2	2.5	1.36364	2	1.75	1.68421	1.25	1.2	5.2	6	5.5	5.1	4.5	5.5	20	20	20
2025-03-01	3	ML2-5	30°C/18°C	3	4	3.5	3.2	2.5	3	2.2	2	2	1.9	2	2.5	1.36364	2	1.75	1.68421	1.25	1.2	5.2	6	5.5	5.1	4.5	5.5	20	20	20
2025-03-03	1	ML2-5	30°C/18°C	4	6	4	4	5.7	4	3	4	3	3	3	3.2	1.33333	1.5	1.33333	1.33333	1.9	1.25	7	10	7	7	8.7	7.2	20	20	20
2025-03-03	2	ML2-5	30°C/18°C	9	1.8	8.5	4.7	6.2	6.6	2.5	3	3.1	3.2	3.4	3.7	3.6	0.6	2.74194	1.46875	1.82353	1.78378	11.5	4.8	11.6	7.9	9.6	10.3	20	20	20
2025-03-03	3	ML2-5	30°C/18°C	7	6	6.5	4	5.4	1.5	3.2	3.5	3.5	3.2	2	2	2.1875	1.71429	1.85714	1.25	2.7	0.75	10.2	9.5	10	7.2	7.4	3.5	20	20	20
			30°C/18°C
2025-02-26	1	US1-2	30°C/18°C	1.5	1.5	1.5	0.5	0.2	1.9	0	0	0	0	0	0	0	0	0	0	0	0	0	0	0	0	0	0	11	11	11
2025-02-26	2	US1-2	30°C/18°C	1.6	2.5	2	1.5	2.5	2	0	0	0	0	0	0	0	0	0	0	0	0	0	0	0	0	0	0	11	11	11
2025-02-26	3	US1-2	30°C/18°C	0.2	0.3	0.8	0.5	0.5	0.4	0	0	0	0	0	0	0	0	0	0	0	0	0	0	0	0	0	0	13	13	13
2025-03-01	1	US1-2	30°C/18°C	2.5	3	2.5	3	3.5	1.5	4	4.2	5	2.5	2.5	2	0.625	0.714286	0.5	1.2	1.4	0.75	6.5	7.2	7.5	5.5	6	3.5	11	11	11
2025-03-01	2	US1-2	30°C/18°C	3.5	3	4	4	3	2.5	5	5.5	3	5	2.5	2.5	0.7	0.545455	1.33333	0.8	1.2	1	8.5	8.5	7	9	5.5	5	11	11	11
2025-03-01	3	US1-2	30°C/18°C	4	4.5	3.5	5	5	5	2	2.5	2	2.5	2.3	2.3	2	1.8	1.75	2	2.17391	2.17391	6	7	5.5	7.5	7.3	7.3	14	14	14
2025-03-03	1	US1-2	30°C/18°C	5.5	5	7.5	5	5.5	6.5	3	3	2	4	3.5	2.5	1.83333	1.66667	3.75	1.25	1.57143	2.6	8.5	8	9.5	9	9	9	14	14	14
2025-03-03	2	US1-2	30°C/18°C	4.7	4	4.9	4	5	3.5	3.6	4	4	4	2.5	3.3	1.30556	1	1.225	1	2	1.06061	8.3	8	8.9	8	7.5	6.8	14	14	14
2025-03-03	3	US1-2	30°C/18°C	2.8	5	6.5	7	6.5	4.5	3	3.5	3.5	4.2	3	2.5	0.933333	1.42857	1.85714	1.66667	2.16667	1.8	5.8	8.5	10	11.2	9.5	7	14	14	14
2025-02-26	1	ML2-10	30°C/18°C	1.5	1.3	1.1	1.3	1	1.9	0	0	0	0	0	0	0	0	0	0	0	0	0	0	0	0	0	0	11	11	11
2025-02-26	2	ML2-10	30°C/18°C	1.5	2.1	1.5	2.1	1.5	1.5	0	0	0	0	0	0	0	0	0	0	0	0	0	0	0	0	0	0	12	12	12
2025-02-26	3	ML2-10	30°C/18°C	2	1.5	1.5	1.4	1.6	2	0	0	0	0	0	0	0	0	0	0	0	0	0	0	0	0	0	0	14	14	14
2025-03-01	1	ML2-10	30°C/18°C	3	3	4	2.5	3	3	2.2	3	2.5	2.1	2.2	1.9	1.36364	1	1.6	1.19048	1.36364	1.57895	5.2	6	6.5	4.6	5.2	4.9	19	19	19
2025-03-01	2	ML2-10	30°C/18°C	2.5	3	3	3	3.5	2.5	2	2.1	1.9	2	1.5	4	1.25	1.42857	1.57895	1.5	2.33333	0.625	4.5	5.1	4.9	5	5	6.5	19	19	19
2025-03-01	3	ML2-10	30°C/18°C	3.5	3	3.5	2	4	4.5	2.5	4	2	4	3	4	1.4	0.75	1.75	0.5	1.33333	1.125	6	7	5.5	6	7	8.5	19	19	19
2025-03-03	1	ML2-10	30°C/18°C	8.7	3	5.5	4.3	4.7	5	3.5	3.5	3.5	2.5	2.5	3.6	2.48571	0.857143	1.57143	1.72	1.88	1.38889	12.2	6.5	9	6.8	7.2	8.6	20	20	20
2025-03-03	2	ML2-10	30°C/18°C	4	7	4	5.7	6	6	3.2	2.3	4	3.4	3	6	1.25	3.04348	1	1.67647	2	1	7.2	9.3	8	9.1	9	12	20	20	20
2025-03-03	3	ML2-10	30°C/18°C	7	4	6.5	1.6	3.6	3.2	2.5	3.5	4.2	2.6	4	2.8	2.8	1.14286	1.54762	0.615385	0.9	1.14286	9.5	7.5	10.7	4.2	7.6	6	20	20	20
2025-02-26	1	ML2-37	30°C/18°C	2.4	2	1.5	2	2.5	2	0	0	0	0	0	0	0	0	0	0	0	0	0	0	0	0	0	0	12	12	12
2025-02-26	2	ML2-37	30°C/18°C	2.1	2.1	2.1	2.1	1.5	1.6	0	0	0	0	0	0	0	0	0	0	0	0	0	0	0	0	0	0	14	14	14
2025-02-26	3	ML2-37	30°C/18°C	1.5	1.6	1.3	2.1	1.9	2.4	0	0	0	0	0	0	0	0	0	0	0	0	0	0	0	0	0	0	17	17	17
2025-03-01	1	ML2-37	30°C/18°C	4	3	3.5	3.5	2	2.5	2.2	2	2.2	2.4	2	1	1.81818	1.5	1.59091	1.45833	1	2.5	6.2	5	5.7	5.9	4	3.5	19	19	19
2025-03-01	2	ML2-37	30°C/18°C	4.5	4	4.5	3	2	3.5	2	2	2.5	1.8	1.2	2	2.25	2	1.8	1.66667	1.66667	1.75	6.5	6	7	4.8	3.2	5.5	20	20	20
2025-03-01	3	ML2-37	30°C/18°C	3.5	4	4	6	3.5	4	2.5	2	2.5	2	2	2	1.4	2	1.6	3	1.75	2	6	6	6.5	8	5.5	6	20	20	20
2025-03-03	1	ML2-37	30°C/18°C	4	3.6	5.5	4	5.9	5.5	3	2	2.7	3	3.1	3	1.33333	1.8	2.03704	1.33333	1.90323	1.83333	7	5.6	8.2	7	9	8.5	20	20	20
2025-03-03	2	ML2-37	30°C/18°C	5.2	3.5	3.5	3	4	4	3.5	2.5	2.5	2.5	3	3	1.48571	1.4	1.4	1.2	1.33333	1.33333	8.7	6	6	5.5	7	7	20	20	20
2025-03-03	3	ML2-37	30°C/18°C	3.5	2	6.5	6	4	3.5	3	2.5	3	4	3.5	3	1.16667	0.8	2.16667	1.5	1.14286	1.16667	6.5	4.5	9.5	10	7.5	6.5	20	20	20
2025-02-26	1	ML2-72	30°C/18°C	1.5	0.9	1.5	1.7	0.6	1	0	0	0	0	0	0	0	0	0	0	0	0	0	0	0	0	0	0	13	13	13
2025-02-26	2	ML2-72	30°C/18°C	2.5	1.5	2	2	3	1.2	0	0	0	0	0	0	0	0	0	0	0	0	0	0	0	0	0	0	17	17	17
2025-02-26	3	ML2-72	30°C/18°C	2	2	2	2	2	2.4	0	0	0	0	0	0	0	0	0	0	0	0	0	0	0	0	0	0	17	17	17
2025-03-01	1	ML2-72	30°C/18°C	5	5	3	9	2	3	2.1	1.5	1.5	1.5	2	2	2.38095	3.33333	2	6	1	1.5	7.1	6.5	4.5	10.5	4	5	20	20	20
2025-03-01	2	ML2-72	30°C/18°C	5	7	4	4.5	6	4	2.5	2.6	1.9	2.5	2.6	2	2	2.69231	2.10526	1.8	2.30769	2	7.5	9.6	5.9	7	8.6	6	18	18	18
2025-03-01	3	ML2-72	30°C/18°C	6	4	4.5	3	3.5	5	1.5	2	2	1.9	2.3	2.5	4	2	2.25	1.57895	1.52174	2	7.5	6	6.5	4.9	5.8	7.5	20	20	20
2025-03-03	1	ML2-72	30°C/18°C	6.5	7	5	7	8	5.5	3	2.5	5	2.5	3	3.5	2.16667	2.8	1	2.8	2.66667	1.57143	9.5	9.5	10	9.5	11	9	20	20	20
2025-03-03	2	ML2-72	30°C/18°C	6	6	6.5	4	10	4.5	2.7	4	3.5	2.8	3.5	2	2.22222	1.5	1.85714	1.42857	2.85714	2.25	8.7	10	10	6.8	13.5	6.5	20	20	20
2025-03-03	3	ML2-72	30°C/18°C	5.5	5.3	7	4	9	5	3	3	3.5	2.5	3.5	3	1.83333	1.76667	2	1.6	2.57143	1.66667	8.5	8.3	10.5	6.5	12.5	8	20	20	20
